# Supplementary material for: Crystal structure of 2-chloro-N-(3-fluoro­phen­yl)acetamide
Source: Acta Crystallogr E Crystallogr Commun. 2015 Apr 18;71(Pt 5):o315. doi: 10.1107/S2056989015007240 (PMC4420121; doi:10.1107/S2056989015007240)
Supplement: Supplementary file 1 [file e-71-0o315-sup1.cif]

##############################################################################
#                                                                            #
# This CIF contains the data in a paper accepted for publication in          #
# Acta Crystallographica Section E. It conforms to the requirements of       #
# Notes for Authors for Acta Crystallographica Section E, and has been       #
# peer reviewed under the auspices of the IUCr Commission on Journals.       #
#                                                                            #
# Full details of the Crystallographic Information File format               #
# are given in the paper "The Crystallographic Information File (CIF):       #
# a New Standard Archive File for Crystallography" by S. R. Hall, F. H.      #
# Allen and I. D. Brown [Acta Cryst. (1991), A47, 655-685].                  #
#                                                                            #
# The current version of the core CIF dictionary is obtainable from          #
# ftp://ftp.iucr.org/pub/cif_core.dic.                                       #
#                                                                            #
# Software is freely available for graphical display of the structure(s)     #
# in this CIF. For information consult the CIF software page                 #
# http://www.iucr.org/resources/cif/software.                                #
#                                                                            #
# This file may be used for bona fide research purposes within the           #
# scientific community so long as proper attribution is given to the journal # 
# article from which it was obtained.                                        #
#                                                                            #
##############################################################################
data_I
_database_code_depnum_ccdc_archive 'CCDC 1049536'
_audit_creation_method     SHELXL-97
_journal_date_recd_electronic     2015-04-07
_journal_date_accepted     2015-04-11
_journal_name_full     'Acta Crystallographica, Section E'
_journal_year     2015
_journal_volume     71
_journal_issue      5
_journal_page_first     o315
_journal_page_last     o315
_journal_paper_category     HO
_journal_paper_doi     10.1107/S2056989015007240
_journal_coeditor_code     HB7400
_publ_contact_author_name     'P. A. Suchetan'
_publ_contact_author_address
;
Department of Chemistry, University College of Science, Tumkur University,
Tumkur 572 013, India
;
_publ_contact_author_email     'pasuchetan@yahoo.co.in'
_publ_contact_author_fax     ?
_publ_contact_author_phone     '+919844800816'
_publ_section_title
;
Crystal structure of 2-chloro-<i>N</i>-(3-fluorophenyl)acetamide
;
loop_
    _publ_author_name
    _publ_author_footnote
    _publ_author_address
    'Sreenivasa, S.' .
;
Department of Studies and Research in Chemistry, Tumkur University, Tumkur,
India
;
    'Suchetan, P. A.' .
;
Department of Chemistry, University College of Science, Tumkur University,
Tumkur 572 013,
India
;
    'Naveen, S.' .
;
Institution of Excellence, University of Mysore, Mysuru-6,
India
;
    'Lokanath, N. K.' .
;
Department of Physics, University of Mysore, Mysuru-6,
India
;
    'Srivishnu, K. S.' .
;
University College of Science, Tumkur,
India
;
_publ_section_synopsis
;
In the title acetamide, C~8~H~7~ClFNO, the F atom is disordred over the
<i>meta</i> positions of the benzene ring in a 0.574(4):0.426(4) ratio and the
Cl atom is <i>syn</i> to the O atom [O---C---C---Cl = 5.6(3)\%]. A short
intramolecular C---H...O contact occurs. In the crystal, molecules are linked
into amide <i>C</i>(4) chains propagating in [101] by N---H...O hydrogen
bonds.
;
_chemical_name_systematic
;
2-Chloro-<i>N</i>-(3-fluorophenyl)acetamide
;
_chemical_name_common     ?
_chemical_formula_moiety     'C8 H7 Cl F N O'
_chemical_formula_sum     'C8 H7 Cl F N O'
_chemical_formula_iupac     'C8 H7 Cl F N O'
_chemical_formula_weight     187.60
_chemical_melting_point     385
_symmetry_cell_setting     monoclinic
_symmetry_space_group_name_H-M     'P 21/n'
_symmetry_space_group_name_Hall     '-P 2yn'
loop_
    _symmetry_equiv_pos_as_xyz
    'x, y, z'
    '-x+1/2, y+1/2, -z+1/2'
    '-x, -y, -z'
    'x-1/2, -y-1/2, z-1/2'
_cell_length_a     5.0441(2)
_cell_length_b     18.2374(7)
_cell_length_c     8.8653(3)
_cell_angle_alpha     90.00
_cell_angle_beta     99.8430(10)
_cell_angle_gamma     90.00
_cell_volume     803.53(5)
_cell_formula_units_Z     4
_cell_measurement_reflns_used     1297
_cell_measurement_theta_min     5.62
_cell_measurement_theta_max     64.33
_cell_measurement_temperature     293(2)
_cell_special_details     Prism
_exptl_crystal_description     Prism
_exptl_crystal_colour     colourless
_exptl_crystal_size_max     0.31
_exptl_crystal_size_mid     0.24
_exptl_crystal_size_min     0.19
_exptl_crystal_density_diffrn     1.551
_exptl_crystal_density_meas     ?
_exptl_crystal_density_method     'not measured'
_exptl_crystal_F_000     384
_exptl_absorpt_coefficient_mu     3.952
_exptl_absorpt_correction_type     multi-scan
_exptl_absorpt_process_details
;
(SADABS; Bruker, 2009)
;
_exptl_absorpt_correction_T_min     0.368
_exptl_absorpt_correction_T_max     0.472
_exptl_special_details
;
Melting point was determined by using open capillary. FT---IR Spectrum was
recorded on Jasco FT---IR Spectrometer. ^1^H-NMR and ^13^C-NMR spectra were
recorded on Jeol-400 MHz NMR instrument using DMSO-d6 as solvent. Chemical
shift values were expressed in \d (p.p.m.) relative to tetramethylsilane (TMS)
as an internal reference standard. Mass spectrum of the compound was recorded
on Shimadzu LC-2010EV with ESI probe. The analysis of various spectra are as
follows.
IR wavenumbers (cm^-1^): C=O 1674.9, C---N 1348--1060, N---H 3510--3120,
C---N---C 515--409, C---Cl 850--550, C---Cl 650--515. ^1^H-NMR (399.6 MHz,
DMSO-d6) \d: 10.49 (s, 1H, NH), 7.57--7,55 (dd, 1H, Ar---H), 7.34--7.27 (m,
2H, Ar---H), 6.88--6.83 (m, 1H, Ar---H), 2.47 (s, 2H, --CH2-). ^13^C-NMR (100
MHz, DMSO-d6) \d: 165.41, 163.76, 140.67, 130.89, 115.54, 110.80, 106.77,
43.92. MS: Predicted Mass: 187.07; Obtained Mass 188.07 (<i>M</i>+1).
;
_diffrn_ambient_temperature     293(2)
_diffrn_radiation_type     CuK\a
_diffrn_radiation_wavelength     1.54178
_diffrn_radiation_source     'fine-focus sealed tube'
_diffrn_radiation_monochromator     graphite
_diffrn_measurement_device_type     'Bruker APEXII'
_diffrn_measurement_method     'phi and \f scans'
_diffrn_detector_area_resol_mean     ?
_diffrn_reflns_number     6045
_diffrn_reflns_av_R_equivalents     0.0407
_diffrn_reflns_av_sigmaI/netI     0.0313
_diffrn_reflns_theta_min     5.62
_diffrn_reflns_theta_max     64.33
_diffrn_reflns_theta_full     64.33
_diffrn_measured_fraction_theta_max     0.975
_diffrn_measured_fraction_theta_full     0.974
_diffrn_reflns_limit_h_min     -5
_diffrn_reflns_limit_h_max     5
_diffrn_reflns_limit_k_min     -21
_diffrn_reflns_limit_k_max     21
_diffrn_reflns_limit_l_min     -9
_diffrn_reflns_limit_l_max     10
_diffrn_standards_number     1
_diffrn_standards_interval_count     1
_diffrn_standards_interval_time     2
_diffrn_standards_decay_%     1
_refine_special_details
;
Refinement of <i>F</i>^2^ against ALL reflections. The weighted <i>R</i>-factor
<i>wR</i> and goodness of fit <i>S</i> are based on <i>F</i>^2^, conventional
<i>R</i>-factors <i>R</i> are based on <i>F</i>, with <i>F</i> set to zero for
negative <i>F</i>^2^. The threshold expression of <i>F</i>^2^ >
2\s(<i>F</i>^2^) is used only for calculating <i>R</i>-factors(gt) <i>etc</i>.
and is not relevant to the choice of reflections for refinement.
<i>R</i>-factors based on <i>F</i>^2^ are statistically about twice as large
as those based on <i>F</i>, and <i>R</i>- factors based on ALL data will be
even larger.
;
_reflns_number_total     1304
_reflns_number_gt     1297
_reflns_threshold_expression     I>2\s(I)
_refine_ls_structure_factor_coef     Fsqd
_refine_ls_matrix_type     full
_refine_ls_R_factor_all     0.0392
_refine_ls_R_factor_gt     0.0391
_refine_ls_wR_factor_gt     0.1048
_refine_ls_wR_factor_ref     0.1049
_refine_ls_goodness_of_fit_ref     1.150
_refine_ls_restrained_S_all     1.150
_refine_ls_number_reflns     1304
_refine_ls_number_parameters     123
_refine_ls_number_restraints     1
_refine_ls_hydrogen_treatment     mixed
_refine_ls_weighting_scheme     calc
_refine_ls_weighting_details
         'calc w=1/[\s^2^(Fo^2^)+(0.0565P)^2^+0.4965P] where P=(Fo^2^+2Fc^2^)/3'
_atom_sites_solution_hydrogens     geom
_atom_sites_solution_primary     direct
_atom_sites_solution_secondary     difmap
_refine_ls_shift/su_max     0.000
_refine_ls_shift/su_mean     0.000
_refine_diff_density_max     0.261
_refine_diff_density_min     -0.250
_refine_ls_extinction_method     none
_refine_ls_extinction_coef     ?
loop_
    _atom_type_symbol
    _atom_type_description
    _atom_type_scat_dispersion_real
    _atom_type_scat_dispersion_imag
    _atom_type_scat_source
    'C' 'C' 0.0181 0.0091
                         'International Tables Vol C Tables 4.2.6.8 and 6.1.1.4'
    'H' 'H' 0.0000 0.0000
                         'International Tables Vol C Tables 4.2.6.8 and 6.1.1.4'
    'N' 'N' 0.0311 0.0180
                         'International Tables Vol C Tables 4.2.6.8 and 6.1.1.4'
    'O' 'O' 0.0492 0.0322
                         'International Tables Vol C Tables 4.2.6.8 and 6.1.1.4'
    'F' 'F' 0.0727 0.0534
                         'International Tables Vol C Tables 4.2.6.8 and 6.1.1.4'
    'Cl' 'Cl' 0.3639 0.7018
                         'International Tables Vol C Tables 4.2.6.8 and 6.1.1.4'
_computing_data_collection
;
APEX2 (Bruker, 2009)
;
_computing_cell_refinement
;
SAINT-Plus (Bruker, 2009)
;
_computing_data_reduction
;
SAINT-Plus (Bruker, 2009)
;
_computing_structure_solution
;
SHELXS97 (Sheldrick, 2008)
;
_computing_structure_refinement
;
SHELXL97 (Sheldrick, 2008)
;
_computing_molecular_graphics
;
Mercury (Macrae <i>et al.</i>,  2008)
;
_computing_publication_material
;
SHELXL97 (Sheldrick, 2008)
;
loop_
    _atom_site_type_symbol
    _atom_site_label
    _atom_site_fract_x
    _atom_site_fract_y
    _atom_site_fract_z
    _atom_site_U_iso_or_equiv
    _atom_site_adp_type
    _atom_site_calc_flag
    _atom_site_refinement_flags
    _atom_site_occupancy
    _atom_site_symmetry_multiplicity
    _atom_site_disorder_assembly
    _atom_site_disorder_group
    H H1 -0.643(5) 0.2133(14) 0.515(3) 0.032(7) Uiso d D 1 1 . .
    Cl Cl1 -0.02090(10) 0.34713(3) 0.71994(6) 0.0279(2) Uani d . 1 1 . .
    O O1 -0.3206(3) 0.22817(8) 0.83631(16) 0.0277(4) Uani d . 1 1 . .
    N N1 -0.5907(3) 0.19920(9) 0.61148(19) 0.0191(4) Uani d D 1 1 . .
    C C1 -0.7435(4) 0.14033(11) 0.6567(2) 0.0193(4) Uani d . 1 1 . .
    C C7 -0.3994(4) 0.23849(10) 0.7000(2) 0.0200(4) Uani d . 1 1 . .
    C C6 -0.9766(4) 0.12164(11) 0.5553(2) 0.0222(5) Uani d . 1 1 A .
    H H6 -1.0266 0.1475 0.4645 0.027 Uiso calc R 1 1 . .
    C C2 -0.6672(4) 0.10139(11) 0.7913(2) 0.0220(5) Uani d . 1 1 A .
    H H2 -0.5110 0.1133 0.8589 0.026 Uiso calc R 1 1 . .
    C C4 -1.0643(4) 0.02475(12) 0.7255(3) 0.0286(5) Uani d . 1 1 A .
    H H4 -1.1717 -0.0135 0.7496 0.034 Uiso calc R 1 1 . .
    C C8 -0.2919(4) 0.29966(12) 0.6089(2) 0.0271(5) Uani d . 1 1 . .
    H H8A -0.4359 0.3340 0.5733 0.032 Uiso calc R 1 1 . .
    H H8B -0.2326 0.2787 0.5198 0.032 Uiso calc R 1 1 . .
    C C5 -1.1321(4) 0.06407(12) 0.5923(3) 0.0271(5) Uani d . 1 1 . .
    H H5 -1.2875 0.0516 0.5247 0.033 Uiso calc PR 0.574(4) 1 A 1
    F F1A -1.3441(5) 0.04244(15) 0.5018(3) 0.0275(9) Uani d P 0.426(4) 1 A 2
    C C3 -0.8308(5) 0.04424(12) 0.8222(3) 0.0273(5) Uani d . 1 1 . .
    H H3 -0.7808 0.0178 0.9122 0.033 Uiso calc PR 0.426(4) 1 A 2
    F F1 -0.7655(5) 0.00473(14) 0.9442(3) 0.0394(8) Uani d P 0.574(4) 1 A 1
loop_
    _atom_site_aniso_label
    _atom_site_aniso_U_11
    _atom_site_aniso_U_22
    _atom_site_aniso_U_33
    _atom_site_aniso_U_12
    _atom_site_aniso_U_13
    _atom_site_aniso_U_23
    Cl1 0.0277(3) 0.0285(4) 0.0258(4) -0.00754(18) -0.0003(2) -0.00248(19)
    O1 0.0374(9) 0.0285(8) 0.0142(8) -0.0067(6) -0.0040(6) 0.0009(6)
    N1 0.0232(9) 0.0215(8) 0.0118(9) -0.0014(6) 0.0003(6) 0.0004(6)
    C1 0.0211(10) 0.0193(9) 0.0185(10) 0.0015(8) 0.0065(8) -0.0045(8)
    C7 0.0231(10) 0.0214(10) 0.0148(10) 0.0020(8) 0.0017(8) -0.0019(8)
    C6 0.0231(10) 0.0247(11) 0.0187(10) 0.0012(8) 0.0036(8) -0.0030(8)
    C2 0.0234(10) 0.0259(10) 0.0172(10) 0.0009(8) 0.0046(8) -0.0022(8)
    C4 0.0306(12) 0.0244(11) 0.0348(13) -0.0028(9) 0.0166(10) -0.0036(9)
    C8 0.0321(12) 0.0276(11) 0.0193(11) -0.0079(9) -0.0020(9) 0.0015(9)
    C5 0.0229(11) 0.0278(11) 0.0319(12) -0.0040(8) 0.0080(9) -0.0111(9)
    F1A 0.0209(15) 0.0318(17) 0.0282(17) -0.0062(11) -0.0001(11) -0.0039(12)
    C3 0.0348(12) 0.0252(11) 0.0252(11) 0.0023(9) 0.0143(9) 0.0017(9)
    F1 0.0487(16) 0.0436(15) 0.0266(13) -0.0043(11) 0.0082(10) 0.0146(11)
_geom_special_details
;
All s.u.'s (except the s.u. in the dihedral angle between two l.s. planes) are
estimated using the full covariance matrix. The cell s.u.'s are taken into
account individually in the estimation of s.u.'s in distances, angles and
torsion angles; correlations between s.u.'s in cell parameters are only used
when they are defined by crystal symmetry. An approximate (isotropic)
treatment of cell s.u.'s is used for estimating s.u.'s involving l.s. planes.
;
loop_
    _geom_bond_atom_site_label_1
    _geom_bond_atom_site_label_2
    _geom_bond_site_symmetry_2
    _geom_bond_distance
    _geom_bond_publ_flag
    Cl1 C8 . 1.768(2) ?
    O1 C7 . 1.221(2) ?
    N1 C7 . 1.342(3) ?
    N1 C1 . 1.419(3) ?
    N1 H1 . 0.89(2) ?
    C1 C2 . 1.386(3) ?
    C1 C6 . 1.394(3) ?
    C7 C8 . 1.530(3) ?
    C6 C5 . 1.383(3) ?
    C6 H6 . 0.9300 ?
    C2 C3 . 1.385(3) ?
    C2 H2 . 0.9300 ?
    C4 C5 . 1.374(3) ?
    C4 C3 . 1.380(3) ?
    C4 H4 . 0.9300 ?
    C8 H8A . 0.9700 ?
    C8 H8B . 0.9700 ?
    C5 F1A . 1.284(4) ?
    C5 H5 . 0.9300 ?
    C3 F1 . 1.295(3) ?
    C3 H3 . 0.9300 ?
loop_
    _geom_angle_atom_site_label_1
    _geom_angle_atom_site_label_2
    _geom_angle_atom_site_label_3
    _geom_angle_site_symmetry_1
    _geom_angle_site_symmetry_3
    _geom_angle
    _geom_angle_publ_flag
    C7 N1 C1 . . 127.59(17) ?
    C7 N1 H1 . . 118.2(17) ?
    C1 N1 H1 . . 113.9(17) ?
    C2 C1 C6 . . 120.61(19) ?
    C2 C1 N1 . . 123.14(18) ?
    C6 C1 N1 . . 116.23(18) ?
    O1 C7 N1 . . 125.18(19) ?
    O1 C7 C8 . . 123.40(18) ?
    N1 C7 C8 . . 111.42(16) ?
    C5 C6 C1 . . 118.9(2) ?
    C5 C6 H6 . . 120.6 ?
    C1 C6 H6 . . 120.6 ?
    C3 C2 C1 . . 117.9(2) ?
    C3 C2 H2 . . 121.0 ?
    C1 C2 H2 . . 121.0 ?
    C5 C4 C3 . . 117.4(2) ?
    C5 C4 H4 . . 121.3 ?
    C3 C4 H4 . . 121.3 ?
    C7 C8 Cl1 . . 111.91(14) ?
    C7 C8 H8A . . 109.2 ?
    Cl1 C8 H8A . . 109.2 ?
    C7 C8 H8B . . 109.2 ?
    Cl1 C8 H8B . . 109.2 ?
    H8A C8 H8B . . 107.9 ?
    F1A C5 C4 . . 115.8(2) ?
    F1A C5 C6 . . 122.1(2) ?
    C4 C5 C6 . . 122.1(2) ?
    C4 C5 H5 . . 118.9 ?
    C6 C5 H5 . . 118.9 ?
    F1 C3 C4 . . 116.4(2) ?
    F1 C3 C2 . . 120.6(2) ?
    C4 C3 C2 . . 123.1(2) ?
    C4 C3 H3 . . 118.5 ?
    C2 C3 H3 . . 118.5 ?
loop_
    _geom_torsion_atom_site_label_1
    _geom_torsion_atom_site_label_2
    _geom_torsion_atom_site_label_3
    _geom_torsion_atom_site_label_4
    _geom_torsion_site_symmetry_1
    _geom_torsion_site_symmetry_2
    _geom_torsion_site_symmetry_3
    _geom_torsion_site_symmetry_4
    _geom_torsion
    _geom_torsion_publ_flag
    C7 N1 C1 C2 . . . . -18.4(3) ?
    C7 N1 C1 C6 . . . . 163.16(19) ?
    C1 N1 C7 O1 . . . . 1.9(3) ?
    C1 N1 C7 C8 . . . . -177.30(18) ?
    C2 C1 C6 C5 . . . . 0.7(3) ?
    N1 C1 C6 C5 . . . . 179.19(17) ?
    C6 C1 C2 C3 . . . . -0.7(3) ?
    N1 C1 C2 C3 . . . . -179.04(18) ?
    O1 C7 C8 Cl1 . . . . 5.6(3) ?
    N1 C7 C8 Cl1 . . . . -175.19(14) ?
    C3 C4 C5 F1A . . . . 177.0(2) ?
    C3 C4 C5 C6 . . . . -0.8(3) ?
    C1 C6 C5 F1A . . . . -177.6(2) ?
    C1 C6 C5 C4 . . . . 0.0(3) ?
    C5 C4 C3 F1 . . . . -177.5(2) ?
    C5 C4 C3 C2 . . . . 0.8(3) ?
    C1 C2 C3 F1 . . . . 178.1(2) ?
    C1 C2 C3 C4 . . . . -0.1(3) ?
loop_
    _geom_hbond_atom_site_label_D
    _geom_hbond_atom_site_label_H
    _geom_hbond_atom_site_label_A
    _geom_hbond_site_symmetry_A
    _geom_hbond_distance_DH
    _geom_hbond_distance_HA
    _geom_hbond_distance_DA
    _geom_hbond_angle_DHA
    C2 H2 O1 . 0.93 2.33 2.885(3) 118
    N1 H1 O1 4_565 0.89(2) 1.99(3) 2.843(2) 160(2)
_iucr_refine_instructions_details
;
TITL 2014_november_suchetan_ca2l_0m_a.res in P2(1)/n
CELL  1.54178   5.0441  18.2374   8.8653   90.000   99.843   90.000
ZERR     4.00   0.0002   0.0007   0.0003    0.000    0.001    0.000
LATT   1
SYMM  1/2 - X, 1/2 + Y, 1/2 - Z
SFAC  C    H    N    O    F    CL
UNIT  32   28   4    4    4    4
MERG   2
OMIT     0.00 180.00
DFIX 0.86 0.04 N1 H1
OMIT     1   1   0
FMAP   2
PLAN    5
ACTA
BOND
BOND   $H
CONF
WGHT     0.05650     0.49650
L.S.  40
FVAR     1.22741   0.57399
H1    2   -0.641645    0.213185    0.515104    11.00000    0.03307
MOLE    1
CL1   6   -0.020908    0.347131    0.719929    11.00000    0.02774    0.02862 =
        0.02573   -0.00248   -0.00037   -0.00757
O1    4   -0.320589    0.228157    0.836311    11.00000    0.03741    0.02871 =
        0.01414    0.00091   -0.00404   -0.00675
N1    3   -0.590712    0.199201    0.611468    11.00000    0.02345    0.02158 =
        0.01179    0.00041    0.00031   -0.00135
C1    1   -0.743454    0.140347    0.656664    11.00000    0.02124    0.01948 =
        0.01861   -0.00457    0.00671    0.00152
C7    1   -0.399422    0.238476    0.699928    11.00000    0.02322    0.02150 =
        0.01493   -0.00188    0.00181    0.00203
C6    1   -0.976684    0.121656    0.555359    11.00000    0.02312    0.02488 =
        0.01882   -0.00302    0.00368    0.00116
AFIX   43
H6    2   -1.026798    0.147499    0.464524    11.00000   -1.20000
AFIX    0
C2    1   -0.667142    0.101406    0.791320    11.00000    0.02345    0.02614 =
        0.01693   -0.00215    0.00437    0.00091
AFIX   43
H2    2   -0.510968    0.113287    0.858878    11.00000   -1.20000
AFIX    0
C4    1   -1.064460    0.024736    0.725589    11.00000    0.03070    0.02467 =
        0.03447   -0.00358    0.01654   -0.00286
AFIX   43
H4    2   -1.171910   -0.013476    0.749735    11.00000   -1.20000
AFIX    0
C8    1   -0.291832    0.299679    0.609004    11.00000    0.03213    0.02771 =
        0.01910    0.00158   -0.00203   -0.00801
AFIX   23
H8A   2   -0.435796    0.334034    0.573471    11.00000   -1.20000
H8B   2   -0.232511    0.278760    0.519833    11.00000   -1.20000
AFIX    0
C5    1   -1.132167    0.064076    0.592190    11.00000    0.02308    0.02789 =
        0.03174   -0.01106    0.00807   -0.00393
PART    1
AFIX   43
H5    2   -1.287522    0.051545    0.524589    21.00000   -1.20000
AFIX    0
PART    2
F1A   5   -1.344219    0.042432    0.501785   -21.00000    0.02080    0.03204 =
        0.02856   -0.00393    0.00020   -0.00634
PART    0
C3    1   -0.830620    0.044240    0.822212    11.00000    0.03495    0.02541 =
        0.02504    0.00179    0.01441    0.00232
PART    2
AFIX   43
H3    2   -0.780514    0.017768    0.912233   -21.00000   -1.20000
AFIX    0
PART    1
F1    5   -0.765305    0.004733    0.944263    21.00000    0.04868    0.04394 =
        0.02679    0.01460    0.00824   -0.00437
HKLF 4
END
;
