# Supplementary material for: Crystal structure of 2-chloro-N-(3-fluoro­phen­yl)acetamide
Source: Acta Crystallogr E Crystallogr Commun. 2015 Apr 18;71(Pt 5):o315. doi: 10.1107/S2056989015007240 (PMC4420121; doi:10.1107/S2056989015007240)
Supplement: Supplementary file 2 [file e-71-0o315-Isup2.hkl]

#
# h,k,l, Fc-squared, Fo-squared, sigma(Fo-squared) and status flag
#
data_I
_shelx_title ' 2014_november_suchetan_ca2l_0m_a.res in P2(1)/n'
_shelx_refln_list_code          4
_shelx_F_calc_maximum       85.39
_exptl_crystal_F_000       384.00
_reflns_d_resolution_high  0.8553
 
loop_
 _symmetry_equiv_pos_as_xyz
 'x, y, z'
 '-x+1/2, y+1/2, -z+1/2'
 '-x, -y, -z'
 'x-1/2, -y-1/2, z-1/2'
 
_cell_length_a     5.0441
_cell_length_b    18.2374
_cell_length_c     8.8653
_cell_angle_alpha  90.000
_cell_angle_beta   99.843
_cell_angle_gamma  90.000
 
_shelx_F_squared_multiplier     1.000
 
loop_
 _refln_index_h
 _refln_index_k
 _refln_index_l
 _refln_F_squared_calc
 _refln_F_squared_meas
 _refln_F_squared_sigma
 _refln_observed_status
   2   0   0       61.21       65.17      3.30 o
   4   0   0      192.89      181.05      7.65 o
   2   1   0        7.27       11.42      0.84 o
   3   1   0      110.09       98.53      2.79 o
   4   1   0      371.35      376.91     10.79 o
   5   1   0       47.18       50.51      1.65 o
   1   2   0     2393.99     2624.61     91.56 o
   2   2   0      318.71      329.01     11.19 o
   3   2   0       11.25       10.01      0.55 o
   4   2   0       36.30       33.48      1.32 o
   5   2   0      311.33      318.17      8.24 o
   1   3   0     7291.10     5453.46    300.74 o
   2   3   0      899.93      943.03     31.44 o
   3   3   0      186.05      161.54      3.97 o
   4   3   0       19.94       21.46      0.98 o
   5   3   0       45.94       49.01      1.83 o
   0   4   0       43.14       42.82      2.61 o
   1   4   0      779.46      849.25     23.42 o
   2   4   0     2449.77     2375.18     76.18 o
   3   4   0      368.48      361.17      7.83 o
   4   4   0      759.71      756.40     24.47 o
   5   4   0      109.46      114.25      4.18 o
   1   5   0      464.14      538.72     14.67 o
   2   5   0     1013.83      993.62     32.52 o
   3   5   0       72.17       75.53      2.14 o
   4   5   0       16.62       15.96      1.77 o
   5   5   0       33.69       35.70      1.64 o
   0   6   0     1218.33     1151.75     37.42 o
   1   6   0      512.70      560.06     16.18 o
   2   6   0      811.93      774.39     22.25 o
   3   6   0      128.61      126.01      2.88 o
   4   6   0     1082.46      925.79     56.78 o
   5   6   0       37.92       40.03      1.74 o
   1   7   0       62.22       48.45      2.12 o
   2   7   0       58.34       47.98      1.52 o
   3   7   0      474.62      437.71      9.37 o
   4   7   0      614.14      604.33     27.90 o
   5   7   0      165.09      179.31      5.31 o
   0   8   0      510.91      489.88     16.68 o
   1   8   0       89.18       88.04      3.42 o
   2   8   0       21.16       18.04      0.58 o
   3   8   0        8.27       12.06      0.50 o
   4   8   0      281.61      284.93      8.37 o
   5   8   0       70.67       67.65      2.57 o
   1   9   0       87.33       73.03      1.87 o
   2   9   0      386.45      380.24      7.27 o
   3   9   0     1422.10     1417.21     29.74 o
   4   9   0       98.53       96.48      3.15 o
   5   9   0      162.12      161.52      5.54 o
   0  10   0     1004.45      902.90     20.74 o
   1  10   0        3.91        2.28      0.21 o
   2  10   0      764.71      699.97     13.87 o
   3  10   0       58.78       57.01      1.62 o
   4  10   0       92.39       95.41      3.60 o
   5  10   0        3.49        3.92      0.44 o
   1  11   0      144.69      118.68      2.30 o
   2  11   0        9.06        8.85      0.45 o
   3  11   0        0.97        1.99      0.45 o
   4  11   0        9.76       10.54      0.75 o
   0  12   0      142.34      149.50      4.45 o
   1  12   0      389.69      398.48      8.57 o
   2  12   0      139.48      132.33      3.10 o
   3  12   0        0.46        0.71      0.25 o
   4  12   0       42.37       46.84      1.67 o
   1  13   0     1077.89     1138.26     23.97 o
   2  13   0        2.69        2.51      0.30 o
   3  13   0      281.45      264.96      9.43 o
   4  13   0       55.27       54.01      1.83 o
   0  14   0      318.18      319.64      9.24 o
   1  14   0      218.71      221.71      4.95 o
   2  14   0        2.09        2.65      0.35 o
   3  14   0       16.02       16.92      0.83 o
   4  14   0      236.87      266.38      8.86 o
   1  15   0      186.39      205.92      5.00 o
   2  15   0      181.92      189.13      4.65 o
   3  15   0       73.52       75.48      2.47 o
   4  15   0      104.25      113.66      4.85 o
   0  16   0      265.58      290.55      8.47 o
   1  16   0      327.65      350.45      8.27 o
   2  16   0      164.53      168.43      3.87 o
   3  16   0        3.00        2.95      0.44 o
   1  17   0      248.19      267.36      5.92 o
   2  17   0       39.01       35.99      1.07 o
   3  17   0      179.77      196.00      6.64 o
   0  18   0        6.30        8.96      0.72 o
   1  18   0      299.29      319.28      6.99 o
   2  18   0        2.87        4.41      0.36 o
   3  18   0       91.83       87.47      3.15 o
   1  19   0      219.39      228.59      4.74 o
   2  19   0        7.72        7.10      0.49 o
   0  20   0      445.39      444.44     14.54 o
   1  20   0        1.11        2.93      0.30 o
  -5   0   1       20.52       20.68      1.40 o
  -3   0   1       24.64       29.90      1.40 o
  -1   0   1       53.02       50.84      2.18 o
   1   0   1      408.52      487.72     15.78 o
   3   0   1     1994.28     1984.41     54.83 o
   5   0   1      213.89      221.24     18.68 o
  -5   1   1       71.64       74.36      2.49 o
  -4   1   1       53.99       58.31      2.01 o
  -3   1   1     1760.18     1574.45     30.92 o
  -2   1   1       39.94       46.74      1.82 o
  -1   1   1      147.50      147.50      3.88 o
   0   1   1      286.48      180.57     14.62 o
   1   1   1       70.34       94.94      2.77 o
   2   1   1      626.08      692.58     22.58 o
   3   1   1     2145.59     1970.45     38.49 o
   4   1   1      130.01      123.21      4.43 o
   5   1   1      210.14      228.32      6.69 o
  -5   2   1      167.61      180.76      6.26 o
  -4   2   1      677.82      712.15     20.01 o
  -3   2   1       18.32       23.12      0.74 o
  -2   2   1     1328.46     1374.63     44.43 o
  -1   2   1     2814.82     3181.44    101.22 o
   0   2   1      549.07      611.13     15.15 o
   1   2   1      841.17      998.82     32.23 o
   2   2   1     3121.32     3199.29    107.06 o
   3   2   1      227.19      212.63      4.45 o
   4   2   1      275.90      264.08      8.43 o
   5   2   1       22.42       23.74      1.19 o
  -5   3   1      133.34      149.23      5.33 o
  -4   3   1      594.36      618.57     17.43 o
  -3   3   1       20.75       20.43      0.68 o
  -2   3   1       13.61       19.04      1.32 o
   0   3   1      151.62      165.91      3.69 o
   1   3   1      702.02      777.56     19.57 o
   2   3   1       97.56       88.12      3.47 o
   3   3   1      190.57      190.04      4.62 o
   4   3   1      184.03      186.80      5.86 o
   5   3   1       80.35       85.60      3.19 o
  -5   4   1        2.53        2.62      0.41 o
  -4   4   1      210.51      208.95      5.52 o
  -3   4   1        1.50        2.65      0.30 o
  -2   4   1       49.13       46.92      2.26 o
  -1   4   1     5999.98     6621.62    258.27 o
   0   4   1     3467.64     3743.10    130.51 o
   1   4   1       18.39       27.12      0.88 o
   2   4   1     1089.90     1112.19     69.44 o
   3   4   1      103.49       99.02      2.71 o
   4   4   1       57.73       53.21      1.69 o
   5   4   1      100.70      102.95      4.59 o
  -5   5   1      210.59      212.75      7.32 o
  -4   5   1      743.42      698.10     22.66 o
  -3   5   1      673.72      587.46     21.39 o
  -2   5   1      631.77      615.69     20.56 o
  -1   5   1      205.16      210.32      6.43 o
   0   5   1     1070.44     1188.18     23.51 o
   1   5   1     5196.38     5493.66    129.34 o
   2   5   1      203.43      200.10      9.11 o
   3   5   1      709.21      656.85     15.04 o
   4   5   1        0.09        0.89      0.30 o
   5   5   1       81.49       78.76      3.70 o
  -5   6   1       62.43       66.08      2.57 o
  -4   6   1       12.52       15.69      0.87 o
  -3   6   1       36.15       40.69      2.53 o
  -2   6   1     2582.95     2527.71     62.87 o
  -1   6   1       42.62       43.67      1.86 o
   0   6   1     2686.09     2709.66     61.40 o
   1   6   1      365.99      421.69     10.97 o
   2   6   1       12.87       11.76      0.46 o
   3   6   1      524.03      468.29     10.01 o
   4   6   1       53.59       54.49      1.72 o
   5   6   1       42.73       45.85      1.91 o
  -5   7   1       18.16       17.61      0.99 o
  -4   7   1      420.02      410.02     13.61 o
  -3   7   1       75.51       79.41      3.00 o
  -2   7   1       10.84        9.38      0.53 o
  -1   7   1     4190.25     4318.11    119.57 o
   0   7   1      118.17      114.96      3.54 o
   1   7   1      368.95      369.45      9.95 o
   2   7   1      208.45      220.54      3.96 o
   3   7   1        1.11        4.69      0.38 o
   4   7   1       14.76       14.26      0.87 o
   5   7   1       47.76       48.78      1.99 o
  -5   8   1       18.02       16.85      0.94 o
  -4   8   1       45.65       48.44      3.06 o
  -3   8   1      252.55      257.98      7.51 o
  -2   8   1     1685.93     1510.59     29.68 o
  -1   8   1      428.26      434.69     13.05 o
   0   8   1     2363.65     2260.52     56.48 o
   1   8   1      415.73      426.00     12.80 o
   2   8   1      385.51      329.98      6.04 o
   3   8   1      399.55      389.85      8.42 o
   4   8   1      117.75      122.44      5.56 o
   5   8   1       33.64       30.41      1.15 o
  -5   9   1       72.46       66.13      2.51 o
  -4   9   1        4.64        4.73      0.49 o
  -3   9   1      744.81      729.94     18.30 o
  -2   9   1      639.35      579.61     12.30 o
  -1   9   1     1337.95     1191.51     22.32 o
   0   9   1      294.94      281.84      6.49 o
   1   9   1     1396.35     1279.26     25.33 o
   2   9   1      691.21      651.05     11.53 o
   3   9   1        8.16        9.96      0.75 o
   4   9   1       66.05       72.07      2.43 o
   5   9   1       95.65      100.89      4.33 o
  -5  10   1       24.28       23.34      1.08 o
  -4  10   1        0.75        0.77      0.26 o
  -3  10   1      436.96      445.98     11.34 o
  -2  10   1        0.26        2.40      0.48 o
  -1  10   1        2.15        5.48      0.52 o
   0  10   1     1759.69     1700.41     30.04 o
   1  10   1      350.78      331.56      6.35 o
   2  10   1       63.18       79.94      1.85 o
   3  10   1      734.63      742.05     15.77 o
   4  10   1       86.57       82.08      3.17 o
   5  10   1       15.53       13.06      1.47 o
  -5  11   1      168.16      166.52      6.90 o
  -4  11   1        2.22        2.59      0.44 o
  -3  11   1      658.20      598.57     16.82 o
  -2  11   1      341.18      325.51      7.64 o
  -1  11   1      554.62      515.93     10.34 o
   0  11   1      232.52      230.95      4.14 o
   1  11   1      640.34      593.77     11.17 o
   2  11   1      932.10      967.84     19.09 o
   3  11   1       32.84       37.39      1.21 o
   4  11   1       15.56       17.20      0.85 o
  -4  12   1      301.11      290.40      8.37 o
  -3  12   1      401.80      372.66     15.05 o
  -2  12   1     1041.50     1045.12     23.81 o
  -1  12   1        3.03       12.70      0.50 o
   0  12   1      230.30      230.80      4.74 o
   1  12   1      113.33      127.30      2.75 o
   2  12   1     1225.66     1264.76     24.93 o
   3  12   1        0.92        1.55      0.34 o
   4  12   1       23.78       22.57      1.04 o
  -4  13   1       22.22       25.15      1.22 o
  -3  13   1       36.31       28.67      1.78 o
  -2  13   1      120.56      120.61      3.18 o
  -1  13   1        0.67        0.98      0.21 o
   0  13   1      347.42      349.38      7.07 o
   1  13   1       33.46       38.45      1.02 o
   2  13   1      635.06      639.81     12.76 o
   3  13   1       38.45       39.86      1.24 o
   4  13   1      152.29      149.66      4.45 o
  -4  14   1      157.88      152.59      5.27 o
  -3  14   1       78.40       79.40      5.15 o
  -2  14   1      620.40      609.13     19.93 o
  -1  14   1        0.01        1.21      0.23 o
   0  14   1       92.27       89.24      2.03 o
   1  14   1      105.73      108.59      2.43 o
   2  14   1      231.76      236.61      5.68 o
   3  14   1        2.56        3.44      0.35 o
   4  14   1      112.34      111.84      5.30 o
  -4  15   1        0.70        1.38      0.29 o
  -3  15   1      451.60      475.69     15.61 o
  -2  15   1       19.98       20.19      1.05 o
  -1  15   1      267.57      279.25      6.16 o
   0  15   1       95.90       96.61      2.07 o
   1  15   1      722.64      762.18     16.18 o
   2  15   1      243.13      247.66      6.29 o
   3  15   1      268.08      285.10      8.23 o
  -3  16   1       23.73       23.11      1.15 o
  -2  16   1       45.72       45.25      1.53 o
  -1  16   1        2.50        4.74      0.57 o
   0  16   1      254.41      275.11      6.05 o
   1  16   1        2.94        4.36      0.35 o
   2  16   1       61.53       66.90      1.86 o
   3  16   1       26.00       32.21      1.22 o
  -3  17   1      133.30      144.65      5.01 o
  -2  17   1      204.66      203.90      5.47 o
  -1  17   1      129.48      132.22      3.38 o
   0  17   1        3.87        6.27      0.47 o
   1  17   1       62.12       63.63      1.65 o
   2  17   1        1.08        2.41      0.30 o
   3  17   1       38.76       37.44      1.55 o
  -3  18   1        5.49        5.20      0.46 o
  -2  18   1      420.94      433.16     12.31 o
  -1  18   1       25.61       28.08      0.97 o
   0  18   1      451.75      479.24     11.16 o
   1  18   1       51.48       56.76      1.40 o
   2  18   1      268.89      278.13      6.55 o
  -2  19   1        8.28        7.61      0.59 o
  -1  19   1       25.71       30.13      0.92 o
   0  19   1       63.35       64.95      2.00 o
   1  19   1        6.53        6.39      0.47 o
   2  19   1        8.25        9.55      0.55 o
  -1  20   1        3.17        4.58      0.37 o
   0  20   1      159.75      147.02      3.97 o
   1  20   1      209.43      196.00      6.64 o
   0  21   1       16.02       18.30      1.20 o
  -4   0   2      119.34      117.16     10.53 o
  -2   0   2     4927.82     5325.40    208.02 o
   4   0   2      103.40      108.21      4.73 o
  -5   1   2      490.85      541.60     21.76 o
  -4   1   2        0.05        0.35      0.22 o
  -3   1   2      353.26      297.68      6.48 o
  -2   1   2      518.04      550.13     18.24 o
  -1   1   2       38.97       57.91      2.03 o
   1   1   2     1556.08     1730.58     47.88 o
   2   1   2      259.69      276.89     16.59 o
   3   1   2      308.96      304.12      6.56 o
   4   1   2      218.97      189.97      4.25 o
   5   1   2        0.30        1.29      0.54 o
  -5   2   2        3.24        4.40      0.61 o
  -4   2   2       56.96       60.07      1.85 o
  -3   2   2       75.48       75.31      1.84 o
  -2   2   2       55.29       66.74      2.88 o
  -1   2   2      536.76      710.40     16.04 o
   0   2   2     1011.94     1260.10     40.29 o
   1   2   2      703.17      835.34     27.17 o
   2   2   2        0.99        1.00      0.67 o
   3   2   2      279.89      242.77      5.73 o
   4   2   2        1.32        1.70      0.38 o
   5   2   2        1.74        3.91      0.57 o
  -5   3   2      632.38      678.74     27.08 o
  -4   3   2        6.66        8.73      0.55 o
  -3   3   2      441.27      401.11      9.33 o
  -2   3   2      958.28     1048.86     34.16 o
   0   3   2       20.22       37.78      1.20 o
   1   3   2      170.68      193.56      6.41 o
   2   3   2      839.85      877.90     45.07 o
   3   3   2      379.47      335.23      7.81 o
   4   3   2       72.19       67.94      3.14 o
   5   3   2       36.74       43.46      1.81 o
  -5   4   2      635.55      672.78     21.97 o
  -4   4   2      606.35      605.72     19.75 o
  -3   4   2       75.18       81.28      2.57 o
  -2   4   2      458.30      521.84     17.52 o
  -1   4   2     3768.85     4124.26     92.82 o
   0   4   2      485.58      553.23     11.88 o
   1   4   2        3.07        7.56      0.86 o
   2   4   2      136.05      107.74      2.70 o
   3   4   2      252.46      238.72      5.66 o
   4   4   2       70.11       72.14      2.12 o
   5   4   2       35.35       37.82      1.98 o
  -5   5   2       31.72       29.74      1.24 o
  -4   5   2       99.81      117.13      4.26 o
  -3   5   2       87.13       99.39      5.09 o
  -2   5   2      671.60      700.71     22.27 o
  -1   5   2       24.81       36.54      1.62 o
   0   5   2     1636.94     1949.21     38.26 o
   1   5   2     1634.28     2039.01     92.56 o
   2   5   2      187.75      167.88      3.66 o
   3   5   2       11.54       14.30      0.60 o
   4   5   2      607.94      587.88     19.12 o
   5   5   2       41.32       44.25      2.24 o
  -5   6   2       21.58       17.49      1.01 o
  -4   6   2      745.81      772.20     25.07 o
  -3   6   2       84.30      102.58      6.97 o
  -2   6   2     1643.12     1474.63     31.19 o
  -1   6   2      468.33      524.79     15.20 o
   0   6   2      216.09      227.44      5.65 o
   1   6   2       58.54       57.12      3.22 o
   2   6   2     1269.38     1138.95     19.10 o
   3   6   2        0.98        3.56      0.32 o
   4   6   2       58.07       63.98      1.67 o
   5   6   2      269.79      270.08     11.02 o
  -5   7   2      231.21      224.86      7.61 o
  -4   7   2       88.25       92.36      2.80 o
  -3   7   2     1015.25      983.07     24.50 o
  -2   7   2       94.54       88.08      2.01 o
  -1   7   2      480.82      446.68     13.21 o
   0   7   2      570.41      579.30     17.20 o
   1   7   2     1503.87     1449.57     57.77 o
   2   7   2       88.57       82.91      1.67 o
   3   7   2      371.32      372.30      8.05 o
   4   7   2       26.46       25.80      1.20 o
   5   7   2       86.11       89.05      3.17 o
  -5   8   2      116.54      120.16      4.26 o
  -4   8   2      309.40      309.09     10.04 o
  -3   8   2      134.87      144.09      5.36 o
  -2   8   2      171.96      188.22      3.96 o
  -1   8   2        2.34        3.89      0.56 o
   0   8   2      440.98      425.89     10.33 o
   1   8   2     1071.68      973.19     20.63 o
   2   8   2      203.31      214.61      4.76 o
   3   8   2        1.60        3.75      0.60 o
   4   8   2        0.33        6.55      0.49 o
   5   8   2      417.66      413.27     16.44 o
  -5   9   2       80.25       76.12      2.59 o
  -4   9   2        2.17        3.24      0.40 o
  -3   9   2      608.75      587.61     16.77 o
  -2   9   2        9.47       11.49      0.51 o
  -1   9   2       48.58       63.54      1.47 o
   0   9   2       15.16       13.98      0.52 o
   1   9   2      398.24      351.18      6.56 o
   2   9   2      298.37      279.31      5.70 o
   3   9   2      682.00      672.16     14.34 o
   4   9   2      544.40      580.97     16.43 o
  -5  10   2        4.15        3.62      0.71 o
  -4  10   2       77.25       76.97      2.55 o
  -3  10   2       10.91       13.35      0.67 o
  -2  10   2      797.68      769.64     17.61 o
  -1  10   2       14.86       14.51      0.53 o
   0  10   2     1456.74     1417.96     28.09 o
   1  10   2      247.84      254.87      5.34 o
   2  10   2      192.90      206.77      4.32 o
   3  10   2      151.76      148.93      3.23 o
   4  10   2      739.49      779.59     21.85 o
  -5  11   2       40.75       45.96      3.26 o
  -4  11   2       11.30       12.60      0.71 o
  -3  11   2       22.39       20.58      0.98 o
  -2  11   2      144.12      141.31      3.52 o
  -1  11   2      577.86      558.88     11.98 o
   0  11   2       13.15       12.43      0.59 o
   1  11   2        0.63        3.96      0.30 o
   2  11   2       30.82       40.86      1.09 o
   3  11   2      623.04      661.44     14.13 o
   4  11   2       32.89       33.74      1.29 o
  -4  12   2       12.21       14.17      0.87 o
  -3  12   2        5.39        6.01      0.70 o
  -2  12   2      117.70      120.90      3.08 o
  -1  12   2       14.84       15.07      0.62 o
   0  12   2      368.86      385.36      8.99 o
   1  12   2       48.14       56.76      1.48 o
   2  12   2      655.78      672.92     14.36 o
   3  12   2      339.53      365.51      8.63 o
   4  12   2       48.29       45.09      1.59 o
  -4  13   2        5.96        5.99      0.56 o
  -3  13   2        3.71        6.52      0.57 o
  -2  13   2        1.34        3.42      0.36 o
  -1  13   2     1085.66     1118.86     25.49 o
   0  13   2      301.30      327.84      7.73 o
   1  13   2      923.82      948.19     20.05 o
   2  13   2       84.84       93.28      2.31 o
   3  13   2      113.50      121.99      3.13 o
   4  13   2       41.81       38.81      1.37 o
  -4  14   2      154.67      152.28      5.25 o
  -3  14   2       86.90       79.20      2.63 o
  -2  14   2      463.50      428.46     16.87 o
  -1  14   2      157.70      156.80      4.27 o
   0  14   2        8.92       11.21      0.78 o
   1  14   2       21.98       19.97      0.77 o
   2  14   2        8.33       10.80      0.58 o
   3  14   2       98.50      104.88      2.50 o
  -4  15   2        9.98       11.55      0.68 o
  -3  15   2        1.72        3.20      0.45 o
  -2  15   2       21.25       17.91      0.74 o
  -1  15   2       10.40       11.02      1.02 o
   0  15   2       35.56       38.83      1.43 o
   1  15   2      146.94      140.48      3.27 o
   2  15   2       64.84       70.63      1.82 o
   3  15   2       18.57       18.65      0.66 o
  -3  16   2        0.59        1.14      0.29 o
  -2  16   2      286.44      287.82      6.86 o
  -1  16   2       76.58       72.34      2.14 o
   0  16   2      985.04     1001.56     25.09 o
   1  16   2       16.53       16.35      0.79 o
   2  16   2      245.27      245.27      5.44 o
   3  16   2       39.15       36.13      1.33 o
  -3  17   2      111.39      114.94      4.05 o
  -2  17   2       31.51       27.23      0.96 o
  -1  17   2      178.30      180.02      4.44 o
   0  17   2      320.00      330.87      8.58 o
   1  17   2       73.40       79.83      2.19 o
   2  17   2      154.30      166.29      4.48 o
   3  17   2       58.95       64.21      4.46 o
  -3  18   2       27.85       31.58      2.13 o
  -2  18   2        0.74        1.33      0.27 o
  -1  18   2        0.10        1.10      0.27 o
   0  18   2       19.62       24.89      1.00 o
   1  18   2      588.26      672.82     18.97 o
   2  18   2        8.54        8.23      0.57 o
  -2  19   2       75.89       67.49      1.95 o
  -1  19   2       45.13       47.28      1.50 o
   0  19   2      115.42      115.00      3.21 o
   1  19   2      233.68      241.24      7.04 o
   2  19   2        2.25        3.03      0.48 o
  -1  20   2        4.13        4.14      0.41 o
   0  20   2      139.28      143.26      3.85 o
   1  20   2       28.16       29.23      1.31 o
  -5   0   3      177.55      210.15     12.66 o
  -3   0   3      544.37      542.55     17.88 o
  -1   0   3      223.05      258.49      7.46 o
   3   0   3      447.27      454.57     16.13 o
   5   0   3     1026.13     1023.85     57.02 o
  -5   1   3      115.01      129.18      5.77 o
  -4   1   3       23.55       22.62      1.03 o
  -3   1   3     1017.38      966.48     22.02 o
  -2   1   3       32.89       37.02      1.91 o
  -1   1   3      375.56      432.44      9.28 o
   0   1   3     1150.06     1541.64     49.21 o
   1   1   3     1880.34     1905.62     74.86 o
   2   1   3      192.12      181.60      3.75 o
   3   1   3        6.48        7.36      0.43 o
   4   1   3        6.33       13.17      1.23 o
   5   1   3       32.29       31.67      1.76 o
  -5   2   3      280.35      300.83     12.44 o
  -4   2   3      515.86      504.54     16.06 o
  -3   2   3      406.34      396.87     10.16 o
  -2   2   3     1167.74     1170.60     38.08 o
  -1   2   3        3.88        8.21      0.40 o
   0   2   3     2417.84     2980.89     95.00 o
   1   2   3      109.18      128.66      5.63 o
   2   2   3     2052.95     1975.82     38.51 o
   3   2   3      391.54      404.95      8.70 o
   4   2   3       63.34       58.00      1.78 o
   5   2   3       33.47       38.66      1.95 o
  -5   3   3       25.18       29.07      1.81 o
  -4   3   3        1.18        2.87      0.42 o
  -3   3   3      338.86      355.49     10.53 o
  -2   3   3        6.64        7.74      0.83 o
  -1   3   3       72.97       75.46      2.54 o
   0   3   3      536.39      617.21     20.13 o
   1   3   3      485.31      563.58     26.03 o
   2   3   3     1683.78     1579.72     27.62 o
   3   3   3       91.33       95.47      2.28 o
   4   3   3      553.99      517.09     14.06 o
   5   3   3        2.38        2.73      0.44 o
  -5   4   3       78.13       80.42      2.76 o
  -4   4   3      169.71      184.40      6.44 o
  -3   4   3       67.64       66.28      2.54 o
  -2   4   3     1313.20     1280.68     29.21 o
  -1   4   3      895.69      928.63     23.97 o
   0   4   3      493.56      605.54     19.88 o
   1   4   3        9.68       12.41      1.09 o
   2   4   3      509.27      448.99      8.47 o
   3   4   3      168.62      156.54      3.85 o
   4   4   3       14.73       15.76      0.82 o
   5   4   3       43.03       40.42      3.63 o
  -5   5   3       29.20       32.89      1.60 o
  -4   5   3       13.89       16.49      0.85 o
  -3   5   3      249.94      241.21      7.50 o
  -2   5   3      697.28      690.27     14.87 o
  -1   5   3     1033.67     1026.32     35.60 o
   0   5   3       65.31       92.69      2.78 o
   1   5   3     1164.89     1199.76     47.62 o
   2   5   3        0.67        1.64      0.20 o
   3   5   3       76.87       77.05      2.29 o
   4   5   3        6.08        5.67      0.44 o
   5   5   3       32.81       34.79      5.19 o
  -5   6   3       32.40       31.75      1.30 o
  -4   6   3      102.25      102.22      2.94 o
  -3   6   3      224.67      218.13      5.70 o
  -2   6   3     2535.71     2316.52     42.83 o
  -1   6   3      126.07      129.70      3.60 o
   0   6   3      486.83      527.66     15.29 o
   1   6   3     1384.25     1295.71     29.47 o
   2   6   3      183.16      198.20      4.39 o
   3   6   3      610.43      582.76     16.49 o
   4   6   3      619.41      646.88     14.87 o
   5   6   3       36.51       38.90      3.53 o
  -5   7   3       50.25       45.42      2.08 o
  -4   7   3       10.69       13.00      0.68 o
  -3   7   3        1.33        2.97      0.38 o
  -2   7   3     3716.07     3437.79     67.02 o
  -1   7   3     1774.81     1725.21     39.45 o
   0   7   3       94.28      116.59      2.94 o
   1   7   3     1350.29     1324.41     24.59 o
   2   7   3      638.75      610.32     16.08 o
   3   7   3      172.45      163.92      4.91 o
   4   7   3       52.48       54.90      1.72 o
  -5   8   3        0.36        0.98      0.26 o
  -4   8   3      461.10      465.78     11.88 o
  -3   8   3       38.72       36.75      1.16 o
  -2   8   3        6.94        4.72      0.33 o
  -1   8   3      368.84      363.94      6.69 o
   0   8   3      786.46      689.32     13.03 o
   1   8   3      596.70      559.35     10.57 o
   2   8   3      157.51      131.14      2.86 o
   3   8   3       29.17       24.91      1.71 o
   4   8   3      101.07      103.99      2.66 o
  -5   9   3       97.18       90.31      2.80 o
  -4   9   3        4.49        4.74      0.49 o
  -3   9   3     1154.59     1116.31     27.84 o
  -2   9   3       10.72       12.84      0.49 o
  -1   9   3        9.18        8.35      0.40 o
   0   9   3       82.83       73.86      1.92 o
   1   9   3      498.75      495.68      9.92 o
   2   9   3      507.32      525.02     10.52 o
   3   9   3       68.45       67.00      1.86 o
   4   9   3       19.91       27.61      1.13 o
  -5  10   3        5.58        6.59      1.07 o
  -4  10   3      113.06       99.16      3.18 o
  -3  10   3      167.94      155.35      4.81 o
  -2  10   3      196.71      219.55      4.57 o
  -1  10   3      208.16      186.50      4.60 o
   0  10   3      117.28      123.26      2.92 o
   1  10   3      253.70      238.13      4.94 o
   2  10   3       16.01       18.46      0.87 o
   3  10   3      166.01      177.47      4.06 o
   4  10   3        2.39        3.47      0.36 o
  -4  11   3        1.57        2.66      0.41 o
  -3  11   3      833.77      798.99     31.75 o
  -2  11   3       23.79       27.01      0.95 o
  -1  11   3       70.83       65.32      1.79 o
   0  11   3      410.82      400.03     11.43 o
   1  11   3      101.83       95.62      2.34 o
   2  11   3       82.53       78.23      2.07 o
   3  11   3      188.02      195.10      4.81 o
   4  11   3        0.85        3.02      0.60 o
  -4  12   3      529.40      505.39     16.51 o
  -3  12   3      187.53      194.80      6.74 o
  -2  12   3       97.02       94.68      2.50 o
  -1  12   3        5.43        6.19      0.45 o
   0  12   3      743.44      735.06     20.70 o
   1  12   3      234.89      236.26      5.76 o
   2  12   3      121.73      128.29      3.35 o
   3  12   3        6.66        7.65      0.50 o
   4  12   3       52.24       47.18      2.10 o
  -4  13   3       16.16       13.63      0.80 o
  -3  13   3       34.90       31.61      1.30 o
  -2  13   3      104.80       92.39      2.66 o
  -1  13   3       93.76       90.48      3.61 o
   0  13   3        2.45        5.65      0.49 o
   1  13   3       51.40       58.09      1.86 o
   2  13   3      399.81      425.81     11.05 o
   3  13   3       38.34       36.36      1.33 o
  -4  14   3      263.70      264.45      8.77 o
  -3  14   3       43.72       40.72      1.53 o
  -2  14   3       94.65       92.97      2.48 o
  -1  14   3        5.48        6.65      0.72 o
   0  14   3        1.51        2.56      0.35 o
   1  14   3      141.50      145.84      4.08 o
   2  14   3       92.60       91.89      2.79 o
   3  14   3       27.14       29.61      1.47 o
  -3  15   3      522.16      506.97     14.35 o
  -2  15   3        4.17        5.65      0.42 o
  -1  15   3      224.38      196.56      9.68 o
   0  15   3      309.27      321.30     13.06 o
   1  15   3     1031.68     1045.92     46.44 o
   2  15   3      382.89      419.81     10.84 o
   3  15   3       67.02       64.10      2.15 o
  -3  16   3        4.57        4.74      0.46 o
  -2  16   3       32.21       35.10      1.14 o
  -1  16   3      310.66      220.41     13.59 o
   0  16   3      116.81      121.02      3.15 o
   1  16   3      275.63      290.33      7.62 o
   2  16   3        0.48        2.62      0.43 o
  -3  17   3       35.89       40.31      1.83 o
  -2  17   3       31.31       32.59      1.15 o
  -1  17   3      107.39      106.25      3.06 o
   0  17   3        8.53       10.48      0.57 o
   1  17   3       16.14       16.32      0.78 o
   2  17   3       71.84       77.36      2.55 o
  -2  18   3      182.46      189.05      5.53 o
  -1  18   3       45.80       39.49      1.34 o
   0  18   3       52.32       61.23      1.74 o
   1  18   3        0.06        2.03      0.31 o
   2  18   3      286.33      283.12      9.40 o
  -2  19   3        2.89        3.62      0.48 o
  -1  19   3      349.35      333.01      7.80 o
   0  19   3      191.41      185.33      4.49 o
   1  19   3      110.51      109.89      3.02 o
  -1  20   3       16.31       18.67      1.12 o
   0  20   3      103.67       99.49      4.35 o
  -4   0   4      234.56      195.71     28.71 o
  -2   0   4     1829.78     1670.00     88.89 o
   0   0   4      135.12      119.69      7.26 o
   2   0   4      841.20      778.25     21.75 o
   4   0   4       62.88       73.01      2.75 o
  -5   1   4      195.37      207.94      7.18 o
  -4   1   4      298.31      305.89     11.71 o
  -3   1   4      293.69      312.56      9.03 o
  -2   1   4      419.02      396.39     11.60 o
  -1   1   4      379.96      424.72     17.43 o
   0   1   4       34.28       51.21      2.46 o
   1   1   4       84.51       82.01      4.46 o
   2   1   4      589.99      554.11     11.01 o
   3   1   4       12.45       10.31      0.56 o
   4   1   4       20.49       21.95      0.86 o
  -5   2   4      102.24      113.62      5.25 o
  -4   2   4       36.25       42.16      1.89 o
  -3   2   4      169.46      166.13      5.78 o
  -2   2   4      188.36      179.40      4.94 o
  -1   2   4     1761.58     2059.09     80.99 o
   0   2   4      883.02     1257.93     81.90 o
   1   2   4      529.74      473.11     13.35 o
   2   2   4      210.98      222.94      4.58 o
   3   2   4      770.16      730.66     14.50 o
   4   2   4      181.17      184.08      4.45 o
  -5   3   4      265.51      278.10      9.37 o
  -4   3   4        0.42        1.50      0.35 o
  -3   3   4      686.12      691.56     22.48 o
  -2   3   4       10.56       15.24      0.75 o
  -1   3   4      274.01      305.82     12.61 o
   0   3   4       66.55       96.60      4.49 o
   1   3   4      393.24      339.84     10.28 o
   2   3   4       56.22       65.78      1.97 o
   3   3   4      244.11      248.59      5.49 o
   4   3   4      425.09      405.01      9.41 o
  -5   4   4       12.61       15.31      0.86 o
  -4   4   4      540.61      573.69     16.30 o
  -3   4   4      282.71      289.13      9.72 o
  -2   4   4      221.16      195.23      4.44 o
  -1   4   4      323.21      328.32      9.74 o
   0   4   4      313.28      285.99     12.10 o
   1   4   4        2.75        6.49      0.46 o
   2   4   4      220.85      186.12      4.17 o
   3   4   4      287.91      262.69      6.87 o
   4   4   4       90.21       80.22      2.19 o
  -5   5   4       36.50       39.35      1.27 o
  -4   5   4       23.39       24.12      1.14 o
  -3   5   4       31.66       32.73      1.54 o
  -2   5   4      191.71      196.10      5.20 o
   0   5   4     1424.83     1300.30     32.42 o
   1   5   4      390.55      387.28      9.06 o
   2   5   4       70.89       68.43      1.73 o
   3   5   4      157.41      157.18      4.29 o
   4   5   4      270.91      306.75      7.21 o
  -5   6   4        1.85        2.15      0.35 o
  -4   6   4      344.73      349.51      9.08 o
  -3   6   4       14.07       15.92      0.97 o
  -2   6   4     1312.07     1274.41     31.69 o
  -1   6   4       31.01       33.08      1.07 o
   0   6   4      500.26      429.14     10.09 o
   1   6   4      827.86      761.55     16.09 o
   2   6   4       53.71       52.09      1.39 o
   3   6   4      911.42      747.27     41.29 o
   4   6   4        1.76        3.65      0.77 o
  -5   7   4      206.02      190.20      4.63 o
  -4   7   4       17.63       17.32      0.78 o
  -3   7   4      162.81      161.27      3.71 o
  -2   7   4      368.74      371.52      8.05 o
  -1   7   4      956.47      880.62     15.70 o
   0   7   4      193.96      187.95      3.77 o
   1   7   4       10.55        8.66      0.45 o
   2   7   4        5.88        4.70      0.39 o
   3   7   4      327.61      292.48     14.85 o
   4   7   4      259.81      285.28      6.72 o
  -5   8   4       35.65       30.56      1.11 o
  -4   8   4        8.17        8.60      0.56 o
  -3   8   4       57.11       60.20      1.60 o
  -2   8   4       90.91       87.30      2.14 o
  -1   8   4     1091.72      972.38     21.63 o
   0   8   4      453.14      370.17      7.12 o
   1   8   4      154.87      137.58      3.18 o
   2   8   4       22.18       31.79      1.08 o
   3   8   4       93.64       85.38      2.86 o
   4   8   4       85.21       89.43      2.31 o
  -5   9   4       72.39       65.97      3.96 o
  -4   9   4      127.57      113.89      2.94 o
  -3   9   4      434.40      448.61     10.48 o
  -2   9   4        2.53        4.71      0.35 o
  -1   9   4      384.02      370.18      7.99 o
   0   9   4     1069.33     1048.84     20.74 o
   1   9   4      823.47      794.55     18.26 o
   2   9   4      199.95      197.46      8.34 o
   3   9   4       60.57       48.90      4.01 o
   4   9   4      332.90      329.63     10.46 o
  -4  10   4       23.15       26.12      1.12 o
  -3  10   4      135.25      130.90      3.33 o
  -2  10   4     1111.75     1116.24     23.55 o
  -1  10   4        0.75        1.82      0.24 o
   0  10   4      688.29      676.80     14.47 o
   1  10   4       16.76       19.96      0.73 o
   2  10   4      107.63      110.80      4.36 o
   3  10   4        7.76       11.85      0.74 o
   4  10   4       50.56       46.51      1.62 o
  -4  11   4        9.42        9.25      0.75 o
  -3  11   4        6.70        6.31      0.49 o
  -2  11   4      275.39      262.54      5.83 o
  -1  11   4      191.66      200.03      4.89 o
   0  11   4      684.82      696.81     14.88 o
   1  11   4       24.43       29.80      1.12 o
   2  11   4      217.66      222.46      6.62 o
   3  11   4       37.50       34.61      1.92 o
   4  11   4      345.18      341.03     13.73 o
  -4  12   4      124.57      127.16      4.46 o
  -3  12   4       81.76       70.95      2.39 o
  -2  12   4       40.73       35.31      1.16 o
  -1  12   4      240.07      243.87      8.58 o
   0  12   4      307.99      304.55      8.74 o
   1  12   4      819.99      840.17     23.52 o
   2  12   4      187.14      134.62      8.93 o
   3  12   4      322.11      344.48     12.26 o
  -4  13   4       37.65       29.01      1.26 o
  -3  13   4      442.32      419.91     11.98 o
  -2  13   4        9.76        9.58      0.57 o
  -1  13   4     1633.89     1569.08     78.36 o
   0  13   4       89.39      100.33      3.80 o
   1  13   4        5.79        8.21      0.62 o
   2  13   4       91.41       87.74      2.68 o
   3  13   4      352.57      359.06     14.77 o
  -4  14   4       61.74       58.02      3.80 o
  -3  14   4      224.37      210.02      7.12 o
  -2  14   4      217.35      202.41      5.42 o
  -1  14   4      115.73      118.61      4.40 o
   0  14   4       46.85       54.30      1.81 o
   1  14   4      235.07      240.09      7.14 o
   2  14   4      111.96      122.46      3.94 o
   3  14   4      133.97      130.30      5.70 o
  -3  15   4        9.91       11.81      0.75 o
  -2  15   4       14.36       14.80      0.70 o
  -1  15   4       16.03       15.35      0.84 o
   0  15   4      499.48      527.18     12.29 o
   1  15   4      249.32      268.51      7.12 o
   2  15   4      427.07      474.94     13.58 o
  -3  16   4       13.07       12.74      0.74 o
  -2  16   4      412.60      385.53      9.86 o
  -1  16   4       44.56       41.55      1.32 o
   0  16   4      419.35      437.94     10.27 o
   1  16   4       71.73       72.02      2.22 o
   2  16   4       16.15       15.74      0.84 o
  -2  17   4       99.02       89.14      3.24 o
  -1  17   4        0.83        3.28      0.36 o
   0  17   4       25.27       26.22      0.95 o
   1  17   4       45.24       56.69      1.78 o
   2  17   4      307.62      287.03      9.52 o
  -2  18   4       18.47       17.81      0.92 o
  -1  18   4       95.30       92.34      2.42 o
   0  18   4       16.39       14.56      0.63 o
   1  18   4        4.54        4.29      0.39 o
  -1  19   4      107.47      105.64      2.95 o
   0  19   4       94.96       90.02      2.52 o
   1  19   4      206.19      158.20      9.39 o
  -5   0   5       34.27       38.73      2.38 o
  -3   0   5       76.79       90.61      3.59 o
  -1   0   5     1075.83      935.65     45.57 o
   1   0   5      595.31      514.90     16.81 o
   3   0   5      710.75      607.91     20.57 o
  -5   1   5      203.20      209.15      5.12 o
  -4   1   5       23.93       27.40      1.67 o
  -3   1   5      944.53     1017.07     23.37 o
  -2   1   5      256.83      235.97      6.38 o
  -1   1   5     1361.74     1328.31     56.09 o
   0   1   5      470.78      449.93     13.97 o
   1   1   5      597.97      590.99     13.58 o
   2   1   5       82.08      101.08      2.42 o
   3   1   5      224.26      211.19      4.42 o
   4   1   5       43.12       44.35      1.39 o
  -5   2   5        3.11        3.91      0.41 o
  -4   2   5      180.53      181.41      7.30 o
  -3   2   5       17.54       20.59      1.15 o
  -2   2   5      612.21      576.96     14.78 o
  -1   2   5      606.18      595.56     16.23 o
   0   2   5      504.72      430.97     16.32 o
   1   2   5       92.68       88.23      2.13 o
   2   2   5      298.37      304.65      7.84 o
   3   2   5       62.21       60.04      1.47 o
   4   2   5       25.72       22.98      0.86 o
  -5   3   5        2.91        4.07      0.42 o
  -4   3   5        4.93        5.67      0.52 o
  -3   3   5       77.32       80.02      2.51 o
  -2   3   5      340.80      324.44      7.76 o
  -1   3   5      312.59      298.69      7.18 o
   0   3   5     1215.15     1105.60     30.86 o
   1   3   5       56.32       68.15      1.87 o
   2   3   5     1214.79     1209.72     27.51 o
   3   3   5      600.95      566.00     21.15 o
   4   3   5      339.92      308.76      8.84 o
  -5   4   5        0.06        0.98      0.26 o
  -4   4   5      342.43      352.65      9.23 o
  -3   4   5      374.52      380.23      9.92 o
  -2   4   5      260.31      264.39      7.85 o
  -1   4   5        3.58        4.03      0.50 o
   0   4   5      826.77      746.10     19.53 o
   1   4   5     1633.02     1508.91     34.15 o
   2   4   5       17.93       20.24      0.79 o
   3   4   5       13.40       16.37      0.79 o
   4   4   5       17.61       15.42      0.68 o
  -5   5   5      222.69      226.14      5.46 o
  -4   5   5       19.79       20.47      0.81 o
  -3   5   5      347.85      341.31      8.94 o
  -2   5   5      144.24      144.17      4.01 o
  -1   5   5       90.04       69.79      2.23 o
   0   5   5      150.00      139.46      3.49 o
   1   5   5      437.39      391.90      8.45 o
   2   5   5       53.18       58.40      1.69 o
   3   5   5      168.07      151.07      5.34 o
   4   5   5        0.41        1.21      0.24 o
  -5   6   5       23.73       18.78      0.74 o
  -4   6   5       72.77       70.61      1.89 o
  -3   6   5       48.02       53.26      2.00 o
  -2   6   5       13.12       18.32      0.84 o
  -1   6   5      713.21      665.90     16.79 o
   0   6   5        1.42        4.71      0.41 o
   1   6   5     1378.47     1309.59     29.70 o
   2   6   5       52.26       49.58      1.48 o
   3   6   5      400.28      376.16     12.66 o
   4   6   5       31.22       27.65      0.99 o
  -5   7   5        3.22        3.66      0.40 o
  -4   7   5      324.03      322.87      7.12 o
  -3   7   5      118.38      139.17      4.39 o
  -2   7   5       57.31       55.73      1.81 o
  -1   7   5       23.46       26.06      1.18 o
   0   7   5       37.59       23.90      1.18 o
   1   7   5        0.49        1.63      0.50 o
   2   7   5      691.41      657.39     21.74 o
   3   7   5        8.47        9.61      0.67 o
   4   7   5      174.69      169.40      4.48 o
  -4   8   5      242.98      255.23      6.15 o
  -3   8   5        7.94        8.20      0.62 o
  -2   8   5        4.82        5.77      0.52 o
  -1   8   5      119.67      111.80      3.74 o
   0   8   5      151.14      137.38      3.25 o
   1   8   5       52.76       55.87      1.52 o
   2   8   5      284.03      265.30      6.98 o
   3   8   5       28.64       24.45      1.12 o
   4   8   5       38.38       40.56      1.30 o
  -4   9   5       54.64       58.85      1.71 o
  -3   9   5      317.36      306.75      8.02 o
  -2   9   5      106.90      114.89      2.99 o
  -1   9   5      648.71      607.06     12.97 o
   0   9   5      229.90      231.55      5.61 o
   1   9   5       10.98       11.83      0.57 o
   2   9   5      273.07      267.31      7.03 o
   3   9   5       18.94       16.68      0.88 o
  -4  10   5       20.61       17.68      1.02 o
  -3  10   5     1473.49     1394.46     38.74 o
  -2  10   5      540.17      534.20     13.54 o
  -1  10   5      281.78      281.41      6.74 o
   0  10   5        0.20        2.00      0.43 o
   1  10   5      209.45      210.51      5.21 o
   2  10   5      130.34      116.84      6.04 o
   3  10   5      565.19      583.81     20.53 o
  -4  11   5        1.54        2.00      0.67 o
  -3  11   5       11.70       11.50      0.74 o
  -2  11   5       59.57       55.35      1.62 o
  -1  11   5        2.51        6.18      0.48 o
   0  11   5       14.02       11.84      0.64 o
   1  11   5       49.37       46.86      1.67 o
   2  11   5        1.45        1.94      0.42 o
   3  11   5       51.38       47.78      2.85 o
  -3  12   5        1.71        3.08      0.46 o
  -2  12   5       16.44       16.64      0.71 o
  -1  12   5      158.16      157.87      4.01 o
   0  12   5      886.45      890.53     20.71 o
   1  12   5        2.45        2.56      0.40 o
   2  12   5        4.17        4.78      0.56 o
   3  12   5       73.78       76.08      3.47 o
  -4  13   5       78.95       65.61      4.20 o
  -3  13   5        0.15        3.00      0.73 o
  -2  13   5      110.78      108.29      3.42 o
  -1  13   5       67.64       70.85      2.24 o
   0  13   5      176.13      171.56      5.19 o
   1  13   5      112.30      113.84      4.38 o
   2  13   5       41.01       47.38      1.83 o
   3  13   5        9.91        8.98      0.89 o
  -3  14   5       18.97       16.99      1.05 o
  -2  14   5       26.63       28.35      1.39 o
  -1  14   5      107.65      110.08      2.92 o
   0  14   5      119.82      123.92      4.10 o
   1  14   5      134.10      152.21      4.75 o
   2  14   5      150.46      152.22      5.47 o
  -3  15   5       23.76       28.83      3.60 o
  -2  15   5        0.21        0.55      0.29 o
  -1  15   5       37.51       39.83      1.30 o
   0  15   5        0.33        2.38      0.38 o
   1  15   5      172.40      191.14      5.76 o
   2  15   5      246.35      227.98      7.77 o
  -2  16   5       32.32       28.14      1.42 o
  -1  16   5      238.77      228.62      5.53 o
   0  16   5        0.42        1.56      0.35 o
   1  16   5      336.33      349.88     10.04 o
   2  16   5        0.52        1.39      0.34 o
  -2  17   5       65.28       65.46      2.16 o
  -1  17   5       50.14       52.42      1.51 o
   0  17   5       66.54       72.06      2.22 o
   1  17   5       37.75       35.55      1.55 o
  -1  18   5       12.69       11.84      0.65 o
   0  18   5      205.15      193.78      5.84 o
  -4   0   6       83.36       97.45      3.86 o
  -2   0   6      404.58      415.26     14.30 o
   0   0   6       25.08       21.94      1.69 o
   2   0   6     1013.76      945.96     40.38 o
   4   0   6       20.45       19.58      1.60 o
  -5   1   6       39.10       39.60      1.03 o
  -4   1   6      120.60      120.40      3.02 o
  -3   1   6      214.94      225.39      5.76 o
  -2   1   6      148.00      138.48      3.49 o
  -1   1   6      558.39      570.69     21.11 o
   0   1   6      197.95      169.53      5.32 o
   1   1   6      137.40      136.87      3.48 o
   2   1   6     1727.08     1653.13     53.96 o
   3   1   6        0.72        2.35      0.32 o
   4   1   6      125.15      122.78      5.16 o
  -5   2   6       25.77       25.20      0.75 o
  -4   2   6       42.10       40.41      1.30 o
  -3   2   6       33.82       38.94      1.47 o
  -2   2   6       22.65       28.33      1.08 o
  -1   2   6      236.09      249.47      8.02 o
   0   2   6       50.47       71.09      3.05 o
   1   2   6      148.37      159.92      4.40 o
   2   2   6      233.56      226.08      5.99 o
   3   2   6      415.55      406.64     10.40 o
   4   2   6       53.05       52.28      2.40 o
  -5   3   6       60.75       51.02      1.27 o
  -4   3   6      183.91      185.71      4.08 o
  -3   3   6      262.68      252.66     10.87 o
  -2   3   6      139.38      154.94      4.06 o
  -1   3   6      191.30      178.37      6.34 o
   0   3   6        1.50        3.19      1.08 o
   1   3   6      179.26      186.77      5.06 o
   2   3   6      203.30      204.14      5.47 o
   3   3   6       15.33       15.58      0.79 o
   4   3   6       77.82       75.14      3.29 o
  -5   4   6      145.72      135.74      3.72 o
  -4   4   6       38.98       41.44      1.21 o
  -3   4   6        3.69        4.10      0.48 o
  -2   4   6      145.45      155.21      4.41 o
  -1   4   6        1.74        9.01      1.22 o
   0   4   6      199.60      207.27      9.20 o
   1   4   6      768.41      716.02     16.50 o
   2   4   6       46.00       55.00      1.64 o
   3   4   6      220.53      226.01      5.96 o
   4   4   6      121.92      108.44      6.93 o
  -5   5   6      140.30      118.37      3.67 o
  -4   5   6       25.09       25.61      0.94 o
  -3   5   6        1.19        1.95      0.49 o
  -2   5   6     1731.77     1705.46     42.51 o
  -1   5   6      136.81      122.27      3.95 o
   0   5   6      364.95      325.15     10.31 o
   1   5   6      191.02      191.06      4.71 o
   2   5   6       15.40       20.01      0.81 o
   3   5   6      150.28      145.87      4.01 o
  -4   6   6       70.77       78.39      2.42 o
  -3   6   6       34.15       31.62      2.93 o
  -2   6   6      511.18      489.34     14.09 o
  -1   6   6      349.54      313.36     11.32 o
   0   6   6      457.27      420.85     12.17 o
   1   6   6       22.38       21.31      1.03 o
   2   6   6       61.36       53.62      1.61 o
   3   6   6      435.15      429.41     12.31 o
  -4   7   6        6.08        7.46      0.61 o
  -3   7   6      143.32      147.60      4.68 o
  -2   7   6        6.31        7.97      1.01 o
  -1   7   6      240.57      218.07      6.65 o
   0   7   6       12.11       20.05      1.33 o
   1   7   6       22.96       21.88      1.07 o
   2   7   6      107.96       99.95      2.94 o
   3   7   6      234.98      223.80      6.65 o
  -4   8   6       91.37       90.31      2.67 o
  -3   8   6       26.49       31.03      1.22 o
  -2   8   6       15.46       15.97      1.08 o
  -1   8   6     1253.99     1142.18     32.06 o
   0   8   6       46.63       40.00      1.48 o
   1   8   6       75.87       83.46      2.86 o
   2   8   6       38.50       38.67      1.40 o
   3   8   6      251.04      297.05      8.67 o
  -4   9   6       10.10       11.01      0.64 o
  -3   9   6       50.29       53.53      1.78 o
  -2   9   6      171.27      159.67      4.40 o
  -1   9   6      630.12      599.92     27.06 o
   0   9   6     1211.40     1122.09     28.14 o
   1   9   6        1.79        1.98      0.32 o
   2   9   6      566.35      565.10     14.45 o
   3   9   6        1.52        1.60      0.32 o
  -4  10   6       84.97       82.13      2.63 o
  -3  10   6      119.92      121.52      3.81 o
  -2  10   6      650.28      650.08     16.53 o
  -1  10   6      184.82      187.12      5.80 o
   0  10   6      174.84      193.12      5.98 o
   1  10   6        0.06        1.85      0.46 o
   2  10   6       76.67       82.27      2.84 o
   3  10   6       31.93       38.76      1.73 o
  -4  11   6       27.58       32.64      2.46 o
  -3  11   6       46.89       43.82      1.61 o
  -2  11   6        7.11        8.39      0.81 o
  -1  11   6        3.60        4.17      0.82 o
   0  11   6      629.50      609.69     24.70 o
   1  11   6       63.91       64.04      2.46 o
   2  11   6      127.85      140.49      6.20 o
   3  11   6        9.55        9.32      1.01 o
  -3  12   6        5.89        6.95      0.55 o
  -2  12   6       37.17       33.59      1.59 o
  -1  12   6      882.50      870.39     24.58 o
   0  12   6       95.23       90.28      2.75 o
   1  12   6      603.84      636.59     18.20 o
   2  12   6       10.15        7.61      0.76 o
  -3  13   6      463.10      358.17     14.34 o
  -2  13   6       26.52       29.32      3.16 o
  -1  13   6       54.95       55.87      2.08 o
   0  13   6       19.09       18.73      0.89 o
   1  13   6        0.43        1.71      0.71 o
   2  13   6       13.95       14.08      0.93 o
  -2  14   6       65.82       63.62      3.08 o
  -1  14   6      132.83      141.07      5.54 o
   0  14   6       57.12       66.51      2.34 o
   1  14   6      450.92      471.23     15.61 o
   2  14   6        4.57        7.78      1.50 o
  -2  15   6      175.32      158.02      6.71 o
  -1  15   6        0.47        2.84      0.78 o
   0  15   6      130.25      123.09      3.83 o
   1  15   6        0.35        0.69      0.35 o
  -2  16   6      222.49      211.48     12.46 o
  -1  16   6       11.39       10.72      0.88 o
   0  16   6       13.66       15.37      0.77 o
   1  16   6       26.51       24.56      3.16 o
  -1  17   6       44.66       48.56      3.46 o
   0  17   6       26.49       29.11      2.33 o
  -3   0   7      579.76      606.15     17.53 o
  -1   0   7      494.36      530.80     34.90 o
   1   0   7     1641.74     1602.71     51.56 o
   3   0   7       57.77       54.95      3.66 o
  -4   1   7       41.90       49.26      1.40 o
  -3   1   7       36.38       32.72      1.13 o
  -2   1   7       85.97       84.94      2.78 o
  -1   1   7      427.16      448.92     16.96 o
   0   1   7      377.17      403.35     11.92 o
   1   1   7      214.72      205.80      6.43 o
   2   1   7      141.88      144.17      4.44 o
   3   1   7       54.00       50.59      1.99 o
  -4   2   7      230.17      232.42      4.98 o
  -3   2   7      527.99      562.67     15.08 o
  -2   2   7       23.47       27.14      1.20 o
  -1   2   7      166.68      184.49      9.26 o
   0   2   7      241.94      249.70     16.12 o
   1   2   7      426.62      415.55     11.95 o
   2   2   7      118.21      118.99      3.84 o
   3   2   7       20.25       18.06      0.94 o
  -4   3   7      161.45      176.22      4.13 o
  -3   3   7        0.18        1.98      0.41 o
  -2   3   7      508.54      515.53     14.93 o
  -1   3   7        0.09        7.68      1.27 o
   0   3   7      421.73      413.96     27.52 o
   1   3   7        0.10        3.12      0.57 o
   2   3   7      273.04      279.00      7.33 o
   3   3   7       11.91       11.61      0.75 o
  -4   4   7      111.13      120.66      3.18 o
  -3   4   7        1.29        1.08      0.32 o
  -2   4   7      125.48      130.93      6.45 o
  -1   4   7      364.98      347.73     11.01 o
   0   4   7       33.72       32.14      1.81 o
   1   4   7      952.76      914.58     25.72 o
   2   4   7      189.83      208.24      5.57 o
   3   4   7      126.01      137.07      4.78 o
  -4   5   7        7.98       10.35      0.67 o
  -3   5   7        2.52        4.73      0.61 o
  -2   5   7      382.18      371.09     12.13 o
  -1   5   7        4.21        6.25      0.82 o
   0   5   7        1.19        3.70      1.45 o
   1   5   7       15.12       17.35      0.98 o
   2   5   7       51.56       50.82      1.53 o
   3   5   7       48.63       47.17      1.92 o
  -4   6   7       35.17       37.00      1.33 o
  -3   6   7      376.41      393.12     11.49 o
  -2   6   7      619.95      518.79     35.89 o
  -1   6   7      143.19      135.62      5.13 o
   0   6   7        3.03        3.39      0.80 o
   1   6   7      810.55      716.08     20.31 o
   2   6   7       42.79       50.01      1.67 o
   3   6   7      139.87      143.68      4.98 o
  -4   7   7      225.41      214.84      5.71 o
  -3   7   7      365.73      376.21     10.97 o
  -2   7   7      126.45      117.73      6.30 o
  -1   7   7      151.75      126.57      6.30 o
   0   7   7      874.90      813.22     24.71 o
   1   7   7       33.66       24.98      1.26 o
   2   7   7      343.20      347.93      9.02 o
   3   7   7       83.18       98.07      3.52 o
  -4   8   7       87.73       88.49      2.56 o
  -3   8   7       93.57       87.72      2.62 o
  -2   8   7       38.80       35.60      1.80 o
  -1   8   7       19.79       17.44      1.50 o
   0   8   7        5.47        5.19      0.63 o
   1   8   7        7.21       10.16      0.82 o
   2   8   7      173.10      171.77      4.68 o
  -4   9   7       30.13       26.30      1.23 o
  -3   9   7       21.01       19.46      0.87 o
  -2   9   7      263.78      252.82      6.74 o
  -1   9   7      232.26      233.62      7.09 o
   0   9   7      312.05      317.86      9.39 o
   1   9   7       17.29       17.89      1.06 o
   2   9   7      363.60      351.83     10.23 o
  -3  10   7       50.74       46.51      1.69 o
  -2  10   7        2.00        2.79      0.41 o
  -1  10   7      145.11      153.54      4.87 o
   0  10   7      209.81      204.51      6.86 o
   1  10   7      191.95      182.30      6.64 o
   2  10   7      117.76      109.94      4.17 o
  -3  11   7        6.71        9.11      0.60 o
  -2  11   7      167.28      158.93      5.68 o
  -1  11   7      299.56      309.67     10.56 o
   0  11   7        3.33        3.46      0.63 o
   1  11   7      117.62      103.08      4.45 o
   2  11   7        2.37        1.72      0.42 o
  -3  12   7       12.03       12.12      1.10 o
  -2  12   7       84.34       88.65      3.36 o
  -1  12   7       25.50       30.24      1.79 o
   0  12   7       86.55       95.83      3.63 o
   1  12   7       10.72       10.02      0.86 o
  -2  13   7      125.71      116.86      4.18 o
  -1  13   7       53.47       53.05      2.21 o
   0  13   7      142.84      151.45      5.34 o
   1  13   7       26.22       31.53      1.52 o
  -2  14   7       85.92       86.37      3.88 o
  -1  14   7       19.72       22.26      1.42 o
   0  14   7       53.67       49.45      2.21 o
   1  14   7       82.76       86.79      5.73 o
  -1  15   7      198.69      191.77      7.98 o
   0  15   7        1.07        0.47      0.60 o
  -4   0   8      422.66      413.82     11.90 o
  -2   0   8       17.85       19.78      1.24 o
   0   0   8       73.17       73.40      4.02 o
   2   0   8        5.02        4.49      0.83 o
  -4   1   8       31.83       27.83      0.89 o
  -3   1   8        6.21       11.55      1.13 o
  -2   1   8       42.25       47.23      1.55 o
  -1   1   8        3.59        4.72      1.09 o
   0   1   8      936.03      943.78     53.55 o
   1   1   8      126.71      141.44      5.53 o
   2   1   8      458.51      468.22     27.13 o
  -4   2   8       35.68       39.20      1.28 o
  -3   2   8      508.17      536.65     12.66 o
  -2   2   8      205.05      209.95      5.87 o
  -1   2   8      340.57      361.92     29.67 o
   0   2   8       28.38       34.35      3.28 o
   1   2   8      260.19      292.05     12.50 o
   2   2   8        8.14        7.60      0.55 o
  -4   3   8        2.01        2.31      0.33 o
  -3   3   8      789.36      813.74     18.84 o
  -2   3   8      354.61      361.79     10.32 o
  -1   3   8        2.38        2.23      0.72 o
   0   3   8       90.14       82.76      7.26 o
   1   3   8       39.06       45.64      2.21 o
   2   3   8        6.94        7.45      0.67 o
  -4   4   8        0.87        2.26      0.35 o
  -3   4   8        4.66        6.90      0.60 o
  -2   4   8        2.62        4.29      0.81 o
  -1   4   8       74.99       77.92      4.14 o
   0   4   8        0.14        1.33      0.54 o
   1   4   8     1352.85     1449.22     46.81 o
   2   4   8      133.28      139.19      6.46 o
  -4   5   8       96.34       96.57      3.09 o
  -3   5   8       43.98       43.58      1.56 o
  -2   5   8      826.90      818.49     26.90 o
  -1   5   8       57.28       49.85      2.53 o
   0   5   8       10.79       16.20      1.20 o
   1   5   8       60.64       65.64      3.87 o
   2   5   8      314.34      345.05     16.53 o
  -4   6   8        0.86        1.86      0.49 o
  -3   6   8      164.94      163.52      4.51 o
  -2   6   8      240.42      238.76      8.42 o
  -1   6   8      184.70      175.60      7.98 o
   0   6   8       94.53      114.06      4.36 o
   1   6   8       24.30       25.38      2.73 o
   2   6   8       48.86       50.96      3.52 o
  -3   7   8       88.14       84.40      2.29 o
  -2   7   8       37.00       42.91      2.07 o
  -1   7   8       13.80       13.80      1.03 o
   0   7   8      332.62      312.35     10.64 o
   1   7   8        0.34        1.87      0.57 o
   2   7   8       33.68       36.30      1.79 o
  -3   8   8      269.87      262.06      7.20 o
  -2   8   8       61.52       57.45      2.12 o
  -1   8   8      395.92      391.30     13.10 o
   0   8   8      328.68      316.75     13.17 o
   1   8   8        2.73        6.68      0.89 o
   2   8   8       28.19       30.24      2.40 o
  -3   9   8       33.20       25.82      1.11 o
  -2   9   8       99.62       94.02      6.92 o
  -1   9   8      102.26      101.45      3.82 o
   0   9   8       97.90       95.75      3.59 o
   1   9   8       15.34       13.06      1.04 o
  -3  10   8       32.53       35.15      1.88 o
  -2  10   8        3.38        3.45      0.61 o
  -1  10   8        1.95        2.03      0.59 o
   0  10   8       18.94       19.60      1.32 o
   1  10   8        0.08        0.93      0.53 o
  -2  11   8      195.52      196.55      8.22 o
  -1  11   8       44.38       42.67      2.24 o
   0  11   8      153.33      132.78      9.30 o
  -2  12   8       12.57       12.48      1.17 o
  -1  12   8      183.89      162.29      6.83 o
   0  12   8       28.48       29.07      1.76 o
  -3   0   9      223.86      204.50     11.87 o
  -1   0   9      117.15      146.74     10.26 o
   1   0   9       40.06       53.82      4.33 o
  -3   1   9       25.33       24.65      0.97 o
  -2   1   9       72.14       70.11      2.67 o
  -1   1   9      257.10      278.59     12.46 o
   0   1   9        8.25       13.76      1.50 o
   1   1   9      176.96      224.61      9.77 o
  -3   2   9      278.72      257.83      6.22 o
  -2   2   9        5.44        6.59      0.75 o
  -1   2   9        7.94       11.79      1.28 o
   0   2   9        1.58        3.72      0.72 o
   1   2   9      111.68      115.45      5.02 o
  -3   3   9       92.41       84.97      2.32 o
  -2   3   9       41.05       49.96      2.05 o
  -1   3   9       30.27       32.87      1.96 o
   0   3   9      937.32     1038.12     33.92 o
   1   3   9       19.99       21.45      1.28 o
  -3   4   9       37.91       34.98      1.46 o
  -2   4   9        1.90        2.35      0.48 o
  -1   4   9      142.47      160.00      7.22 o
   0   4   9       62.53       73.75      3.29 o
   1   4   9      150.50      159.73     10.22 o
  -3   5   9       53.22       45.17      1.51 o
  -2   5   9       29.05       31.22      1.67 o
  -1   5   9        3.68        5.03      1.04 o
   0   5   9      342.60      350.86     14.72 o
   1   5   9        5.65       10.79      1.13 o
  -3   6   9       33.92       35.31      1.40 o
  -2   6   9       13.96       14.61      0.87 o
  -1   6   9      237.88      247.67      9.43 o
   0   6   9       22.57       23.61      1.71 o
   1   6   9      212.20      237.31     10.46 o
  -2   7   9      271.82      263.69      7.75 o
  -1   7   9      127.89      121.56      4.48 o
   0   7   9      609.39      607.38     48.56 o
   1   7   9        0.09        1.30      0.57 o
  -2   8   9        3.54        4.57      0.49 o
  -1   8   9        4.62        5.81      0.66 o
   0   8   9       55.09       61.41      4.66 o
  -2   9   9       29.05       28.17      1.89 o
  -1   9   9       36.57       33.22      1.51 o
  -2   0  10       55.72       57.08      4.33 o
   0   0  10      114.68      126.02      8.19 o
  -2   1  10      147.85      147.15      6.59 o
  -1   1  10       19.25       19.81      1.67 o
   0   1  10      336.26      391.74     16.13 o
  -2   2  10        1.17        1.87      1.00 o
  -1   2  10      214.04      220.72      9.53 o
   0   2  10       26.57       29.04      2.86 o
  -2   3  10      120.26      118.23      7.79 o
  -1   3  10      104.02       91.32      6.53 o
   0   3  10       29.21       31.44      2.93 o
  -2   4  10       26.64       23.52      2.46 o
  -1   4  10      418.30      429.30     24.98 o
   0   4  10        5.50        4.33      1.13 o
  -1   5  10       19.93       22.12      2.26 o
 
